# Supplementary material for: Circulating tumour DNA sequence analysis as an alternative to multiple myeloma bone marrow aspirates
Source: Nat Commun. 2017 May 11;8:15086. doi: 10.1038/ncomms15086 (PMC5437268; doi:10.1038/ncomms15086)
Supplement: Supplementary Data 1 — Summary of clinical data measurements collected for all 53 patients enrolled in the study. [file ncomms15086-s2.xlsx]

## Sheet: Supplementary_Data_1.txt
Supplementary Data 1. Summary of clinical measurements, cfDNA concentrations, and BM malignant plasma cell yields
Study ID	Initial Study ID	Date of blood draw	MM Subtype 1=IgG, 2=IgA, 3=Free Light Chain, 4 = IgD, 5= NS, 6 = OS	M Protein at Blood Draw (g/L)	Disease status at blood draw: 1=PD, 2= SD, 3= Newly diagnosed	FLC Type 1= kappa 2= lambda	Kappa Light Chain at blood draw (mg/L)	Lambda Light Chain at blood draw (mg/L)	Kappa/ Lambda Ratio	Lambda/ Kappa Ratio	B2M at blood draw (mg/L)	Albumin at blood draw (g/L)	Creatinine at blood draw (umol/L)	LDH at blood draw (U/L)	Stage at Diagnosis	Treatment: 1=Newly Diagnosed, 2= Pretreated (1-9 lines)	Number of previous therapies	Prior PI Exposure 1=Yes, 2= No	Prior Imid Exposure 1=Yes, 2= No	Previous ASCT 1=Yes, 2= No	cfDNA concentration (ng/mL plasma)	Volume of Plasma (mL)	Date of BM aspirate collection	Malignant cells in BM aspirate (%)	BM-derived tumor DNA yield (ng/uL)	DNA purity (260/280 ratio)	Comments on BM sample availability
MYL-001	MYL-001	2014-05-13	3		2	1	2002	0.7	2860		10	32	261		3	2	4	1	1	1	92.4	12	2014-05-13	0.75	162	1.94
MYL-001(2)	MYL-009	2014-06-15	3		1	1	11043	0.7	15776				142	172	3	2	4	1	1	1	148	8	2014-06-15	0.57	198	1.94
MYL-002	MYL-002	2014-05-14	1	15.5	1	1	247	0.7	353		3	31	83	214		2	3	1	1	1	26.8	8	2014-05-14	0.1	50	1.74
MYL-003	MYL-003	2014-05-20	1	31.3	1	2	1	780.2		780		39	69	919	1	2	4	1	1	1	24.6	8	2014-05-06	0.3	30	1.79
MYL-003(2)	MYL-032	2015-02-03	1	48.5	1	2	0.5	1156.8		2314	3.3	35	76	1218	1	2	5	1	1	1	37.5	7.5	2015-02-03	0.18	21	1.89
MYL-004	MYL-004	2014-05-20	1	24.6	1	1	528.3	11.2	47		2.8	42	88		1	2	3	2	1	1	6.4	8	2014-05-30	0.11	86	1.9
MYL-005	MYL-005	2014-05-15	1	73.3	3	2	17.7	5700		322	17.7	31	442	276	3	1	0	2	2	2	9.4	8					Profiled by coMMpass
MYL-006	MYL-006	2014-07-22	1		3	1					4.9	35	97	206	2	1	0	2	2	2	33.2	8					BM sample not collected
MYL-007	MYL-007	2014-06-26	4		1	1	1399	9.9	141		1.6	41	75	221	1	2	3	2	1	1	13.5	8	2014-06-26	0.016	18	1.81
MYL-008	MYL-008	2014-06-27	3		1	2	0.8	18943		23679			310			2	3	1	1	2	11	8					BM sample not collected
MYL-008(2)	MYL-014	2014-08-25	3		1	2						35	329	614		2	3	1	1	2	17.5	10.5					BM sample not collected
MYL-010	MYL-010	2014-06-25	1		1	1					7.3	26	74	224	3	2	5	1	1	1	17.2	8					BM sample not collected
MYL-011	MYL-011	2014-07-21	2	38.4	3	1	830.6	1	831		3.5	34	94	187	2	1	0	2	2	2	13.8	8					BM sample not collected
MYL-012	MYL-012	2014-08-12	3		1	1	1064.8	0.7	1521		3.1	37	69	140	1	2	2	1	1	1	79.8	7	2014-08-12		56	1.9
MYL-012(2)	MYL-047	2015-04-28	3	0.2	1	1	639.5	5.3	121		3.5	39	62	149		2	5	1	1	1	85.6	10	2015-04-28	0.04	9.5	2.79
MYL-013	MYL-013	2014-08-12	1	13.1	1	2	19	41		2		41	106	149		2	1	1	2	1	4.7	8.5					BM sample not collected
MYL-015	MYL-015	2014-08-27	1	59.7	1	1	1.4	0.7	2		8.8	29	90	278	3	2	4	1	1	1	297.8	13					BM sample not collected
MYL-016	MYL-016	2014-09-26	1		3	1							778			1	0	2	2	2	38.4	7.5					Profiled by coMMpass
MYL-017	MYL-017	2014-09-18	1	13.4	1	2	0.5	4100		8200		35	483	211		2	1	2	1	2	7.9	12	2014-09-18	0.19	63	1.88
MYL-018	MYL-018	2014-09-09	2	25.1	1	1	4311	0.7	6159		4.9	33	91	422	2	2	7	1	1	1	8.9	9	2014-09-09	0.67	66	1.87
MYL-018(2)	MYL-042	2015-03-24	3	23.7	1	1	13106	0.7	18723		11	27	376	435		2	9	1	1	1	19.7	5					BM sample not collected
MYL-019	MYL-019	2014-09-09	1	31.6	1	1	429.6	0.7	614		5.9	27	56	175	3	2	4	2	1	1	12.7	10.5	2014-09-09	0.13	76	1.83
MYL-020	MYL-020	2014-10-30	3		3	2	0.5	3072		6144	8.6	47	135		3	1	0	2	2	2	19.7	5	2014-10-30		44	1.92
MYL-021	MYL-021	2014-10-24	2	38.3	1	2	3.9	0.7	6		14.3	27	107	332	3	2	4	1	1	1	278.8	13					BM sample not collected
MYL-022	MYL-022	2014-11-28	2	21.6	1	1	331.7	0.7	474		6.1	31	124	226	3	2	3	1	1	1	30.2	9	2014-10-28	0.07	23	1.83
MYL-022(2)	MYL-057	2015-06-17	1	31.7	2	1	1476.9	1.1	1343		8	34	105	228	2	2	3	1	1	1	10.1	10.5	2015-06-17	0.13	55	1.99
MYL-023	MYL-023	2014-11-04	1	32.1	1	1	754	11.6	65		9.5	37	128	183	3	2	5	1	1	2	6.2	12	2014-11-14	0.023	105	1.9
MYL-024	MYL-024	2014-11-07	3		1	1					2.8	35			1	2	3	1	1	2	5.4	10	2014-11-07	0.01	13	3	Failed (poor quality)
MYL-025	MYL-025	2014-11-07	3		3	1	834	0.7	1191		9	44	126	317	3	1	0	2	2	2	84.8	3					BM sample not collected (coMMpass)
MYL-026	MYL-026	2014-12-02	3		1	2	5.2	740		142	3.6	48	129	260	2	2	1	1	2	1	34.8	9	2014-12-02	0.15	83	1.88
MYL-027	MYL-027	2014-12-16	3	1	1	2	0.5	3863		7726	7.6	39	60	1029	3	2	3	1	1	1	226	12	2014-12-16	0.05	23	1.9
MYL-027(2)	MYL-045	2015-04-13	3	0.2	1	2	0.5	2546		5092	6.6	46	129	264	3	2	4	1	1	1	234.2	11	2015-04-13	0.17	62	1.89
MYL-028	MYL-028	2015-01-13	3	1.3	1	1	1193	5.4	221		2.5	43	92	272	1	2	4	1	1	1	45.5	7	2015-01-13	0.14	69	1.94
MYL-029	MYL-029	2015-02-17	2		3	1	3386	8.5	398		2.9	40	83	243	1	1	0	2	2	2	16.2	8					Profiled by coMMpass (data pending)
MYL-030	MYL-030	2015-01-27	2	22.1	1	1	414.4	0.7	592		3.9	36	84	202	2	2	5	1	1	1	65.9	5	2015-01-27	0.5	79	1.9
MYL-031	MYL-031	2015-02-13	2	46.2	1	2	7.3	400.8		55		21	82	321		2	5	1	1	2	49.2	12	2015-02-13	0.15	170	1.99
MYL-033	MYL-033	2015-01-27	3		1	2	3.7	891		241	2.7	41	100	409	1	2	3	1	1	2	11.8	8	2015-01-27	0.07	31	1.73
MYL-033(2)	MYL-041	2015-03-10	3		1	2	4.3	881		205		37	121	373	1	2	2	1	1	2	12.5	6	2015-03-19	0.05			Sequencing data pending (coMMpass)
MYL-034	MYL-034	2015-01-27	1		1	1										2	1	1	1	1	9.7	9.5	2015-01-27	0.003	31	1.75
MYL-035	MYL-035	2015-01-20	2		2	2						39				2	1	1	2	1	6.2	9	2015-01-20	0.0045			Failed (low yield)
MYL-036	MYL-036	2015-01-20	3		3	1	1028	15.8	65			43	200	188		1	0	2	2	2	10.1	8.5	2015-01-20	0.038	42	1.96
MYL-037	MYL-037	2015-01-20	1	18.9	1	1	58.7	17.2	3			37	113			2	1	2	2	1	30.3	6.5	2015-01-20	0.004	19	2
MYL-039	MYL-039	2015-02-19	6		1	2	5	30.5		6	2.6	44	62	279	1	2	3	2	1	1	9.6	12	2015-02-19	0.02	18	2.32
MYL-040	MYL-040	2015-03-19	1	27.2	3	2	7.6	374		49	1.7	38	72	164	1	1	0	2	2	2	15.4	11.5	2015-03-19	low	12	1.34	Failed (poor quality)
MYL-043	MYL-043	2015-04-08	3	0.2	1	1	2610	0.7	3729		5.6	41	100	691	2	2	4	1	1	1	297.8	6.5	2015-04-08	0.34	19	1.4
MYL-043(2)	MYL-052	2015-05-21	3	0.2	1	1	5633	0.7	8047		ND	39	93	1303	2	2	4	1	1	1	152	12					BM sample not collected
MYL-043(3)	MYL-060	2015-06-25	3	0.2	1	1	1935	0.7	2764		ND	38	98	572	2	2	4	1	1	1	66.2	11	2015-06-25	0.07	14	1.48
MYL-044	MYL-044	2015-03-26	1	0.2	1	1	4651	0.7	6644		ND	39	146	226	1	2	6	1	1	2	47.3	11	2015-03-26	0.8	62	1.98
MYL-046	MYL-046	2015-04-21	5	0.2	1		5.8	0.7	8			44	130	353	3	2	3	1	1	1	330.7	9	2015-04-21		60	1.8
MYL-048	MYL-048	2015-04-28	1	19.6	1	1	27.6	0.7	39			36	73	429		2	7	1	1	1	48.5	6.5		0.002			Failed (low yield)
MYL-049	MYL-049	2015-05-07	1	1.8	1	1	601.5	18.1	33			46	115		1	2	2	1	1	1	16.1	7.5	2015-05-07	0.004	45	1.99
MYL-049(2)	MYL-059	2015-06-25	1	1.6	1	1	11947	10.9	1096		ND	40	153	417	1	2	3	1	1	1	148.4	11	2015-06-25	0.036	27	1.74
MYL-050	MYL-050	2015-05-11	2	14	3	2	1.1	61.5		56	3.3	34	82	220	2	1	1	1	2	2	26.4	11.5	2015-05-11	0.035	80	1.99
MYL-051	MYL-051	2015-05-20	1	48.6	1	1	212.5	0.7	304		2.9	30	78	239		2	6	1	1	2	15.7	12	2015-05-20		15	2
MYL-053	MYL-053	2015-05-26	1	60.6	1	1	558.5	1.3	430		4.4	36	124	287	3	2	1	1	2	1	7.7	9	2015-05-26	0.1	38	1.95
MYL-054	MYL-054	2015-06-09	1	84	1	1	339.5	22.1	15		3.2	38	76	164	1	1	1	2	1	2	20.4	6.5	2015-06-09		4	3.1
MYL-055	MYL-055	2015-06-23	1	45.5	1	1	8373	1.5	5582		ND	32	113	184	3	2	5	1	1	1	11.3	7	2015-06-23	0.34	70	1.8
MYL-056	MYL-056	2015-06-23	1	20.4	2	2	0.5	101.8		204	1.9	36	62	262	3	2	5	1	1	1	6.2	5.5	2015-06-23		150	1.86
MYL-058	MYL-058	2015-06-23	2	6.2	1	2	0.5	133.9		268	ND	32	82	157	1	2	2	1	1	1	36.1	8.5	2015-06-23		41	1.84
MYL-063	MYL-063	2015-10-01	1	14	1	1	53.6	7.7	7		ND	41	129		3	2	1	1	1	1	14.16	10	2015-10-01	0.6	33	1.98
MYL-070	MYL-070	2015-09-15	1	21.3	1	1	425	11.8	36		ND	34	172		2	2	1	1	2	2	22.4	11	2015-09-15	0.15	53	1.85
MYL-077	MYL-077	2015-12-01	1	32.4	1	1	143	0.9	159		ND	34	116	299	3	2	2	1	1	1	14.63	16	2015-12-01	0.17	36	1.93
MYL-084	MYL-090	2016-03-22	N/A	7.5	1	2	5.2	373.1		72	ND	34	63	261		2	5	1	1	2	10.6	12	2016-03-22		80	1.85
MYL-068	MYL-089	2016-04-25	1	34.3	1	1	1337.9	9	149		4	25	78	189		2	3	1	1	1	25.71	10.5	2016-04-25	0.25	34	1.84
